# Supplementary material for: O-GlcNAc transferase in astrocytes modulates depression-related stress susceptibility through glutamatergic synaptic transmission
Source: J Clin Invest. 2023 Apr 3;133(7):e160016. doi: 10.1172/JCI160016 (PMC10065078; doi:10.1172/JCI160016)
Supplement: Supplemental data set 1 [file jci-133-160016-s054.xls]

## Sheet: Fig. 1
Fig. 1A
	Ctrl (Male)	MDD (Male)		P value
Ogt mRNA	1.108 ± 00784 (n=38)	1.618 ± 0.1542 (n=33)	Mann-Whitney test	0.0214
	Ctrl (Female)	MDD (Female)		P value
Ogt mRNA	1.076 ± 0.0702 (n=39)	1.346 ± 0.1614 (n=37)	Mann-Whitney test	0.6929
Fig. 1C
	Ctrl.	Sus.	Res.		F value	P value		Ctrl. and Sus.	Ctrl. and Res.	Sus. and Res.
SI ratio	1.596±0.09032 (n=23)	0.5221±0.0697 (n=22)	1.643±0.0838 (n=22)	One-way ANOVA	F (2, 64) = 59.22	<0.0001	Bonferroni's multiple comparisons test	<0.0001	>0.9999	<0.0001
Fig. 1D
	Ctrl.	Sus.	Res.		F value	P value		Ctrl. and Sus.	Ctrl. and Res.	Sus. and Res.
Ogt mRNA	1.034±0.0768 (n=12)	1.632±0.1517 (n=7)	0.8596±0.1354 (n=11)	One-way ANOVA	F (2, 27) = 9.575	0.0007	Bonferroni's multiple comparisons test	0.0068	0.8212	0.0006
Fig. 1G
	Ctrl.	Sus.	Res.		F value	P value	Post-hoc analyses	Ctrl. and Sus.	Ctrl. and Res.	Sus. and Res.
mPFC	1.000±0.0397 (n=8)	1.389±0.1112 (n=7)	1.011±0.0889 (n=7)		F(2, 19) = 7.098	0.005		0.0095	>0.9999	0.0149
Stri.	1.000±0.0640 (n=6)	0.888±0.1882 (n=6)	0.928±0.0819 (n=6)		F(2, 15) = 0.208	0.8143
NAc	1.000±0.0337 (n=6)	1.264±0.2168 (n=6)	0.902±0.1224 (n=6)	One-way ANOVA	F(2, 15) = 1.659	0.2233	Bonferroni's multiple comparisons test
Hip.	1.000±0.0413 (n=6)	0.953±0.1869 (n=6)	0.932±0.1467 (n=6)		F(2, 15) = 0.062	0.9401
Amy.	1.000±0.2016 (n=6)	0.917±0.1669 (n=6)	0.915±0.1641 (n=6)		F(2, 15) = 0.075	0.9285
DRN	1.000±0.0417 (n=6)	1.017±0.0821 (n=6)	0.991±0.0852 (n=6)		F(2, 15) = 0.032	0.9686
Fig. 1J
	Ctrl.	Sus.	Res.		F value	P value	Post-hoc analyses	Ctrl. and Sus.	Ctrl. and Res.	Sus. and Res.
O-GlcNAc	1.000±0.0593 (n=15)	1.496±0.164 (n=15)	1.066±0.1101 (n=14)	One-way ANOVA	F (2, 41) = 5.15	0.0101	Bonferroni's multiple comparisons test	0.015	>0.9999	0.0466
Fig. 1M
	Ctrl.	DXMS		t value	P value
Astrocytes	1.000±0.0360 (n=5)	1.225±0.0589 (n=5)	two-sided unpaired t-test	3.259	0.0115
Neurons	1.000±0.0588 (n=4)	1.042±0.0795 (n=4)		0.4274	0.684
Fig. 1O
	Ctrl.	LPS		t value	P value
Astrocytes	1.000±0.0863 (n=7)	1.345±0.0639 (n=7)	two-sided unpaired t-test	3.216	0.0074
Neurons	1.000±0.1182 (n=5)	1.024±0.1182 (n=5)		0.19	0.8543
Fig. 1S
	Ctrl.	Sus.	Res.		F value	P value	Post-hoc analyses	Ctrl. and Sus.	Ctrl. and Res.	Sus. and Res.
OGT	1.000±0.0660 (n=4)	1.377±0.0842 (n=3)	0.939±0.0354 (n=4)	One-way ANOVA	F(2, 8) = 13.430	0.0028	Bonferroni's multiple comparisons test	0.0089	>0.9999	0.0036

## Sheet: Fig. 2
Fig. 2D
	WT	cKO		t value	P value
OGT+ cells	67.410±8.206 (n=4)	37.06±5.460 (n=3)	Two-sided unpaired t-test	2.829	0.0367
Fig. 2F
	WT (s)	cKO (s)		t value	P value
Immobility time	133.2±6.805 (n=15)	107.2±7.880 (n=13)	Two-sided unpaired t-test	2.512	0.0185
Fig. 2G
Social interaction time	WT (s)	cKO (s)		Interaction (Group × Time)	P value
Pre-CSDS No target	55.747±3.5242 (n=16)	52.365 ±3.4162 (n=16)
Post-CSDS No target	52.165±3.7582 (n=16)	59.485±6.7836(n=16)	Two-way ANOVA	F (1, 30)= 1.345	0.252
Social interaction time	WT (s)	cKO (s)		Interaction (Group × Time)	P value	Post-hoc analyses	WT Pre-CSDS VS Post-CSDS	cKO Pre-CSDS VS Post-CSDS	WT Pre-CSDS VS cKO Pre-CSDS	WT Post-CSDS VS cKO Post-CSDS
Pre-CSDS Target	84.818±4.8607 (n=16)	85.618±3.2556 (n=16)
Post-CSDS Target	50.050±7.7612 (n=16)	79.913±9.5706 (n=16)	Two-way ANOVA	F (1, 30)=5.569	0.025	Bonferroni's multiple comparisons test	0.0004	0.517	0.892	0.022
Fig. 2I-L
	WT	cKO		t value	P value
Total distance (cm)	1024±74.42 (n=19)	840.8±53.78 (n=18)		1.973	0.0565
No. of standing	30.42±1.704 (n=19)	24.83±2.348 (n=18)	Two-sided unpaired t-test	1.942	0.0603
Center distance (cm)	131.3±21.2 (n=19)	156.2±22.85 (n=18)		0.798	0.4301
Center time (s)	17.88±2.523(n=19)	26.30±3.335 (n=18)		2.208	0.0503
Fig. 2M
	WT	cKO		Interaction (Group × Time)	P value
Pre-trainning (s)	56.76±9.018 (n=15)	55.37±4.753 (n=13)
Post-trainning (s)	102.06±8.738 (n=15)	112.33 ±11.151 (n=13)	Two-way ANOVA	F (1, 18)= 0.8190	0.3774

## Sheet: Fig. 3
Fig. 3B
	Ctrl	OSMI-1		t value	P value
Immobility time (s)	137.5±6.202 (n=16)	116.9±5.348 (n=14)	Two-sided unpaired t-test	2.322	0.0193
Fig. 3C-E
	Ctrl	OSMI-1		t value	P value
Dark entries	9.563±0.5843 (n=16)	5.385±0.5493 (n=14)	Two-sided unpaired t-test	5.119	<0.0001
Dark duration (s)	234±13.16 (n=16)	114.2±21.78 (n=14)	Two-sided unpaired t-test	2.541	0.0169
Dark latency (s)	13.91±2.773 (n=16)	55.04±15.26 (n=11)	Mann-Whitney test		0.0257
Fig. 3F-I
	Ctrl	OSMI-1		t value	P value
Total distance (cm)	1067±130.7 (n=16)	914.9±132.9 (n=14)		0.8134	0.4228
No. of standing	35.58±5.822 (n=16)	27.21±4.994 (n=14)	Two-sided unpaired t-test	1.048	0.3035
Center distance (cm)	94.29±12.2 (n=16)	86.43±17.89 (n=14)		0.3813	0.7138
Center time (s)	9.049±1.094 (n=16)	8.626±1.395 (n=14)		0.2412	0.8112

## Sheet: Fig. 4
Fig. 4D
	Ctrl	iCre		t value	P value
OGT	1.000±0.0537 (n=6)	0.738±0.0798 (n=6)	Two-sided unpaired t-test	2.722	0.0215
Fig. 4E
	Ctrl	iCre		t value	P value
Immobility time (s)	147.7±7.484 (n=11)	115.3±11.66 (n=14)	Two-sided unpaired t-test	2.192	0.0388
Fig. 4F
Social interaction time (s)	Ctrl	iCre		Interaction (Group × Time)	P value
Pre-CSDS No target	50.049±3.457 (n=14)	42.302±4.786 (n=13)
Post-CSDS No target	43.103±6.815 (n=14)	43.785±3.807 (n=13)	Two-way ANOVA	F (1, 25)= 1.288	0.2672
Social interaction time (s)	Ctrl	iCre		Interaction (Group × Time)	P value	Post-hoc analyses	Ctrl Pre-CSDS VS Post-CSDS	iCre Pre-CSDS VS Post-CSDS	Ctrl Pre-CSDS VS cKO Pre-CSDS	iCre Post-CSDS VS cKO Post-CSDS
Pre-CSDS Target	64.437±5.407 (n=14)	66.532±7.690 (n=13)
Post-CSDS Target	32.946±7.435 (n=14)	68.972±10.036 (n=13)	Two-way ANOVA	F (1, 25)= 4.522	0.044	Bonferroni's multiple comparisons test	0.009	0.834	0.823	0.007

## Sheet: Fig. 5
Fig.5D
	Ctrl	OE-OGT		P value
OGT	1.000±0.0445 (n=5)	1.600±0.2006 (n=4)	Mann Whitney test	0.0159
Fig. 5E
	Ctrl	OE-OGT		t value	P value
Immobility time (s)	135.0±6.151(n=10)	155.7± 6.702 (n=11)	Two-sided unpaired t-test	2.258	0.0359
Fig. 5F
Social interaction time	Ctrl (s)	OE-OGT (s)		Interaction (Group × Time)	P value
Pre-CSDS No target	54.006±2.731 (n=14)	52.563±3.306 (n=12)
Post-CSDS No target	44.920±3.753 (n=14)	44.047±2.853 (n=12)	Two-way ANOVA	F (1, 24)=0.008	0.927
Social interaction time	Ctrl (s)	OE-OGT (s)		Interaction (Group × Time)	P value	Post-hoc analyses	Ctrl Pre-SSDS VS Post-SSDS	OE Pre-SSDS VS Post-SSDS	Ctrl Pre-SSDS VS cKO Pre-SSDS	OE Post-SSDS VS cKO Post-SSDS
Pre-CSDS Target	84.166±5.086 (n=14)	78.070±5.357 (n=12)
Post-CSDS Target	78.863±6.566 (n=14)	52.153±4.816 (n=12)	Two-way ANOVA	F (1, 24)=4.894	0.037	Bonferroni's multiple comparisons test	0.41	0.001	0.418	0.004
Fig. 5I
Social interaction Ratio	Ctrl	OE-OGT		Interaction (Group × Time)	P value	Post-hoc analyses	Ctrl SI-1VSI-2	OE SI-1 VS SI-2	Ctrl SI-1 VS cKO SI-1	OE SI-2 VS cKO SI-2
SI-1	1.832±0.2975 (n=8)	1.772±0.2329 (n=10)
SI-2	2.497±0.6835 (n=8)	0.7245±0.097 (n=10)	Two-way ANOVA	F (1, 16)=8.386	0.014	Bonferroni's multiple comparisons test	0.156	0.024	0.77	0.011

## Sheet: Fig. 6
Protein accession	Position	Cre/Con Ratio	Regulated Type	Cre/Con P value	Amino acid	Protein description	Gene name	Gene name	Localization probability	PEP	Score	Modified sequence	Charge	Mass error [ppm]	MS/MS Count	Con_1	Con_2	Con_3	Cre_1	Cre_2	Cre_3	Subcellular localization	Biological Process	Cellular Component	Molecular Function	KEGG KO No.	KEGG Gene	KEGG pathway	IPR ID	Domain description
P43006	551	0.669	Down	0.00388	T	Excitatory amino acid transporter 2 OS=Mus musculus OX=10090 GN=Slc1a2 PE=1 SV=1	Slc1a2	Slc1a2 551	1	2.16e-23	147.62	VT(1)LAANGK	3	-0.053386	7	1.161	1.156	1.244	0.806	0.703	0.873	plasma membrane	GO:0070779 D-aspartate import; GO:0001101 response to acid chemical; GO:0007420 brain development; GO:0043090 amino acid import; GO:0044699 single-organism process; GO:0051234 establishment of localization; GO:0009611 response to wounding; GO:0021537 telencephalon development; GO:0007610 behavior; GO:0009605 response to external stimulus; GO:0007154 cell communication; GO:0032879 regulation of lo…	GO:0031252 cell leading edge; GO:0016020 membrane; GO:0042995 cell projection; GO:0031226 intrinsic component of plasma membrane; GO:0071944 cell periphery; GO:0031224 intrinsic component of membrane; GO:0005887 integral component of plasma membrane; GO:0044463 cell projection part; GO:0005623 cell; GO:0016021 integral component of membrane; GO:0033267 axon part; GO:0032589 neuron projection memb…	GO:0005342 organic acid transmembrane transporter activity; GO:0015294 solute:cation symporter activity; GO:0005310 dicarboxylic acid transmembrane transporter activity; GO:0022804 active transmembrane transporter activity; GO:0015291 secondary active transmembrane transporter activity; GO:0015075 ion transmembrane transporter activity; GO:0015179 L-amino acid transmembrane transporter activity; …	K05613	SLC1A2, EAAT2; solute carrier family 1 (glial high affinity glutamate transporter), member 2	mmu04721 Synaptic vesicle cycle - Mus musculus (mouse); mmu04724 Glutamatergic synapse - Mus musculus (mouse); mmu05014 Amyotrophic lateral sclerosis (ALS) - Mus musculus (mouse);
Q9EST3	576	0.62	Down	0.0334	S	Eukaryotic translation initiation factor 4E transporter OS=Mus musculus OX=10090 GN=Eif4enif1 PE=1 SV=2	Eif4enif1	Eif4enif1 576	0.549704	0.00509867	70.197	T(0.45)QAAS(0.55)ADYLHPR	3	0.37397	1	1.211	1.037	1.443	0.738	0.788	0.763	nucleus	GO:0051093 negative regulation of developmental process; GO:0010608 posttranscriptional regulation of gene expression; GO:0048869 cellular developmental process; GO:0022008 neurogenesis; GO:0044699 single-organism process; GO:0051241 negative regulation of multicellular organismal process; GO:0015031 protein transport; GO:0051234 establishment of localization; GO:0010558 negative regulation of ma…	GO:0016020 membrane; GO:0000932 P-body; GO:0005737 cytoplasm; GO:0032991 macromolecular complex; GO:0044424 intracellular part; GO:0016604 nuclear body; GO:0005623 cell; GO:0036464 cytoplasmic ribonucleoprotein granule; GO:0044422 organelle part; GO:0043228 non-membrane-bounded organelle; GO:0031974 membrane-enclosed lumen; GO:0005654 nucleoplasm; GO:0016605 PML body; GO:0070013 intracellular org…	GO:0097159 organic cyclic compound binding; GO:1901363 heterocyclic compound binding; GO:0003729 mRNA binding; GO:0003723 RNA binding; GO:0005515 protein binding; GO:0005488 binding; GO:0003676 nucleic acid binding;	K18728	EIF4ENIF1; eukaryotic translation initiation factor 4E transporter
Q9QXZ0	3245	0.443	Down	0.00106	T	Microtubule-actin cross-linking factor 1 OS=Mus musculus OX=10090 GN=Macf1 PE=1 SV=2	Macf1	Macf1 3245	0.572999	7.28e-23	146.5	T(0.573)VQS(0.427)ENIR	2	-0.11816	1	1.366	1.435	1.356	0.655	0.503	0.682	cytoplasm	GO:0044700 single organism signaling; GO:0010256 endomembrane system organization; GO:0072594 establishment of protein localization to organelle; GO:1903391 regulation of adherens junction organization; GO:0007166 cell surface receptor signaling pathway; GO:0023051 regulation of signaling; GO:0090002 establishment of protein localization to plasma membrane; GO:0090109 regulation of cell-substrate…	GO:0016020 membrane; GO:0005874 microtubule; GO:0005938 cell cortex; GO:0071944 cell periphery; GO:0032587 ruffle membrane; GO:0005737 cytoplasm; GO:0099568 cytoplasmic region; GO:0099512 supramolecular fiber; GO:0044424 intracellular part; GO:0099080 supramolecular complex; GO:0005623 cell; GO:0032279 asymmetric synapse; GO:0044422 organelle part; GO:0043228 non-membrane-bounded organelle; GO:00…	GO:0043167 ion binding; GO:0015631 tubulin binding; GO:0016817 hydrolase activity, acting on acid anhydrides; GO:0005515 protein binding; GO:0016787 hydrolase activity; GO:0017111 nucleoside-triphosphatase activity; GO:0016887 ATPase activity; GO:0016462 pyrophosphatase activity; GO:0008092 cytoskeletal protein binding; GO:0003824 catalytic activity; GO:0005488 binding; GO:0008017 microtubule bin…	K19827	MACF1; microtuble-actin crosslinking factor 1		IPR003108; IPR002048; IPR011992; IPR001715;	Gas2-related domain; EF-hand domain; EF-hand domain pair; Calponin homology domain;
Q9QYX7	2883	0.624	Down	0.02	T	Protein piccolo OS=Mus musculus OX=10090 GN=Pclo PE=1 SV=4	Pclo	Pclo 2883	0.63807	9.97e-46	170.16	S(0.876)CT(0.638)AQQPAT(0.265)T(0.221)LPEDR	4	-0.0071774	1	1.326	1.275	1.3005	0.82	0.919	0.696	nucleus	GO:0060627 regulation of vesicle-mediated transport; GO:0044085 cellular component biogenesis; GO:0044700 single organism signaling; GO:0001505 regulation of neurotransmitter levels; GO:0009914 hormone transport; GO:0065008 regulation of biological quality; GO:0051046 regulation of secretion; GO:0007269 neurotransmitter secretion; GO:0044699 single-organism process; GO:0015031 protein transport; …	GO:0044421 extracellular region part; GO:0005938 cell cortex; GO:0030054 cell junction; GO:0071944 cell periphery; GO:0031982 vesicle; GO:0005737 cytoplasm; GO:0099568 cytoplasmic region; GO:0044424 intracellular part; GO:0005623 cell; GO:0032279 asymmetric synapse; GO:0070062 extracellular exosome; GO:0099738 cell cortex region; GO:0098793 presynapse; GO:0044464 cell part; GO:0005622 intracellul…	GO:0005544 calcium-dependent phospholipid binding; GO:0098882 structural constituent of presynaptic active zone; GO:0005488 binding; GO:0005543 phospholipid binding; GO:0043167 ion binding; GO:0008289 lipid binding; GO:0046872 metal ion binding; GO:0043169 cation binding; GO:0005522 profilin binding; GO:0005515 protein binding; GO:0043168 anion binding; GO:0005509 calcium ion binding; GO:0005198 …	K16882	PCLO; protein piccolo	mmu04911 Insulin secretion - Mus musculus (mouse);	IPR008899; IPR013083; IPR001478; IPR011011; IPR000008;	Zinc finger, piccolo-type; Zinc finger, RING/FYVE/PHD-type; PDZ domain; Zinc finger, FYVE/PHD-type; C2 domain;
Q9Z2V5	881	0.725	Down	0.00664	T	Histone deacetylase 6 OS=Mus musculus OX=10090 GN=Hdac6 PE=1 SV=3	Hdac6	Hdac6 881	1	0.0212302	51.276	T(1)IAALPGK	2	-0.16103	1	1.1	1.306	1.086	0.871	0.827	0.832	nucleus	GO:0044085 cellular component biogenesis; GO:0010941 regulation of cell death; GO:0009891 positive regulation of biosynthetic process; GO:0006914 autophagy; GO:0044237 cellular metabolic process; GO:0010821 regulation of mitochondrion organization; GO:0010469 regulation of receptor activity; GO:0008152 metabolic process; GO:0070845 polyubiquitinated misfolded protein transport; GO:0051493 regulat…	GO:0016020 membrane; GO:0030425 dendrite; GO:0005874 microtubule; GO:0098857 membrane microdomain; GO:0071944 cell periphery; GO:0005737 cytoplasm; GO:0043025 neuronal cell body; GO:0032991 macromolecular complex; GO:0099512 supramolecular fiber; GO:0044424 intracellular part; GO:0099080 supramolecular complex; GO:0005623 cell; GO:0000118 histone deacetylase complex; GO:0044422 organelle part; GO…	GO:0070840 dynein complex binding; GO:0032041 NAD-dependent histone deacetylase activity (H3-K14 specific); GO:0031625 ubiquitin protein ligase binding; GO:0042903 tubulin deacetylase activity; GO:0048487 beta-tubulin binding; GO:0016787 hydrolase activity; GO:0005515 protein binding; GO:0043014 alpha-tubulin binding; GO:0032182 ubiquitin-like protein binding; GO:0001047 core promoter binding; GO…	K11407	HDAC6; histone deacetylase 6 [EC:3.5.1.98]	mmu05034 Alcoholism - Mus musculus (mouse); mmu05203 Viral carcinogenesis - Mus musculus (mouse);	IPR001607; IPR013083; IPR023801;	Zinc finger, UBP-type; Zinc finger, RING/FYVE/PHD-type; Histone deacetylase domain;
O88532	148	1.282	Up	0.0369	S	Zinc finger RNA-binding protein OS=Mus musculus OX=10090 GN=Zfr PE=1 SV=2	Zfr	Zfr 148	0.989045	6.45e-102	209.79	S(0.989)T(0.011)APAVAYDSK	3	0.1396	2	0.908	0.956	0.769	1.18	1.02	1.176	nucleus	GO:0032502 developmental process; GO:0044707 single-multicellular organism process; GO:0044767 single-organism developmental process; GO:0044699 single-organism process; GO:0007275 multicellular organism development; GO:0032501 multicellular organismal process; GO:0048856 anatomical structure development;	GO:0043226 organelle; GO:0043231 intracellular membrane-bounded organelle; GO:0043229 intracellular organelle; GO:0005634 nucleus; GO:0043232 intracellular non-membrane-bounded organelle; GO:0044464 cell part; GO:0005622 intracellular; GO:0005694 chromosome; GO:0005737 cytoplasm; GO:0044424 intracellular part; GO:0043227 membrane-bounded organelle; GO:0005623 cell; GO:0043228 non-membrane-bounded…	GO:0097159 organic cyclic compound binding; GO:1901363 heterocyclic compound binding; GO:0003677 DNA binding; GO:0003723 RNA binding; GO:0046914 transition metal ion binding; GO:0005488 binding; GO:0043167 ion binding; GO:0003676 nucleic acid binding; GO:0046872 metal ion binding; GO:0043169 cation binding; GO:0008270 zinc ion binding;	K13203	ZFR; zinc finger RNA-binding protein		IPR015880; IPR003604; IPR006561; IPR007087;	Zinc finger, C2H2-like; Zinc finger, U1-type; DZF domain; Zinc finger, C2H2;
O88737	1962	1.338	Up	0.0227	T	Protein bassoon OS=Mus musculus OX=10090 GN=Bsn PE=1 SV=4	Bsn	Bsn 1962	1	9.98e-19	82.126	T(1)QGVVGPGPHEEQRPYPQGLPGR	4	-0.25198	1	0.871	0.937	0.76	1.085	1.081	1.269	nucleus	GO:0050794 regulation of cellular process; GO:0044700 single organism signaling; GO:0044085 cellular component biogenesis; GO:0044707 single-multicellular organism process; GO:0016043 cellular component organization; GO:0043954 cellular component maintenance; GO:0035418 protein localization to synapse; GO:0044699 single-organism process; GO:0050896 response to stimulus; GO:1990709 presynaptic act…	GO:0016020 membrane; GO:0030425 dendrite; GO:0060076 excitatory synapse; GO:0005938 cell cortex; GO:0019898 extrinsic component of membrane; GO:0030054 cell junction; GO:0071944 cell periphery; GO:0005737 cytoplasm; GO:0099568 cytoplasmic region; GO:0044424 intracellular part; GO:0005623 cell; GO:0032279 asymmetric synapse; GO:0043228 non-membrane-bounded organelle; GO:0005856 cytoskeleton; GO:00…	GO:0098882 structural constituent of presynaptic active zone; GO:0005488 binding; GO:0043167 ion binding; GO:0043169 cation binding; GO:0046872 metal ion binding; GO:0005515 protein binding; GO:0005198 structural molecule activity; GO:0098918 structural constituent of synapse;				IPR008899; IPR013083; IPR011011;	Zinc finger, piccolo-type; Zinc finger, RING/FYVE/PHD-type; Zinc finger, FYVE/PHD-type;
Q69ZX8	418	1.29	Up	0.028	S	Actin-binding LIM protein 3 OS=Mus musculus OX=10090 GN=Ablim3 PE=1 SV=2	Ablim3	Ablim3 418	0.768831	6.45e-22	143.25	S(0.769)S(0.105)T(0.105)PT(0.01)S(0.01)YQAPK	3	0.23202	1	0.834	0.924	0.881	0.988	1.179	1.236	nucleus	GO:0044085 cellular component biogenesis; GO:0097581 lamellipodium organization; GO:1903955 positive regulation of protein targeting to mitochondrion; GO:0097659 nucleic acid-templated transcription; GO:1903533 regulation of protein targeting; GO:0009891 positive regulation of biosynthetic process; GO:0060271 cilium assembly; GO:0044699 single-organism process; GO:0009058 biosynthetic process; GO…	GO:0043229 intracellular organelle; GO:0031252 cell leading edge; GO:0042995 cell projection; GO:0043232 intracellular non-membrane-bounded organelle; GO:0044430 cytoskeletal part; GO:0044446 intracellular organelle part; GO:0005737 cytoplasm; GO:0097517 contractile actin filament bundle; GO:0044424 intracellular part; GO:0005623 cell; GO:0015629 actin cytoskeleton; GO:0044422 organelle part; GO:…	GO:0008092 cytoskeletal protein binding; GO:0046914 transition metal ion binding; GO:0005488 binding; GO:0043167 ion binding; GO:0003779 actin binding; GO:0043169 cation binding; GO:0046872 metal ion binding; GO:0005515 protein binding; GO:0008270 zinc ion binding;	K07520	ABLIM; actin-binding LIM protein	mmu04360 Axon guidance - Mus musculus (mouse);	IPR001781; IPR003128; IPR032402;	Zinc finger, LIM-type; Villin headpiece; Putative adherens-junction anchoring domain;
Q80Z38	1291	1.38	Up	0.00736	S	SH3 and multiple ankyrin repeat domains protein 2 OS=Mus musculus OX=10090 GN=Shank2 PE=1 SV=2	Shank2	Shank2 1291	0.546094	0.000825329	110.04	S(0.01)PEVMS(0.546)T(0.053)VS(0.337)GT(0.053)R	2	-0.69222	1	0.83	0.82	0.868	1.044	1.289	1.143	nucleus	GO:0044085 cellular component biogenesis; GO:0050794 regulation of cellular process; GO:0016043 cellular component organization; GO:0044707 single-multicellular organism process; GO:0065008 regulation of biological quality; GO:0023051 regulation of signaling; GO:0044699 single-organism process; GO:0060292 long term synaptic depression; GO:0051968 positive regulation of synaptic transmission, glut…	GO:0030425 dendrite; GO:0016020 membrane; GO:0098862 cluster of actin-based cell projections; GO:0031090 organelle membrane; GO:0005737 cytoplasm; GO:0043025 neuronal cell body; GO:0099080 supramolecular complex; GO:0005623 cell; GO:0043197 dendritic spine; GO:0044422 organelle part; GO:0043228 non-membrane-bounded organelle; GO:0001917 photoreceptor inner segment; GO:0098590 plasma membrane regi…	GO:0035254 glutamate receptor binding; GO:0005102 receptor binding; GO:0005488 binding; GO:0005515 protein binding; GO:0019904 protein domain specific binding; GO:0035255 ionotropic glutamate receptor binding; GO:0017124 SH3 domain binding;	K15009	SHANK; SH3 and multiple ankyrin repeat domains protein	mmu04724 Glutamatergic synapse - Mus musculus (mouse);	IPR001452; IPR011511; IPR013761; IPR001660; IPR001478;	SH3 domain; Variant SH3 domain; Sterile alpha motif/pointed domain; Sterile alpha motif domain; PDZ domain;
Q8BLN6	2923	3.516	Up	4.25e-05	S	Protein unc-80 homolog OS=Mus musculus OX=10090 GN=Unc80 PE=1 SV=2	Unc80	Unc80 2923	0.673084	5.11e-105	210.39	T(0.102)S(0.673)IS(0.157)T(0.016)VGT(0.002)S(0.024)T(0.002)S(0.024)AYR	2	0.065803	1	0.603	0.649	0.528	2.139	2.145	1.974	plasma membrane		GO:0031224 intrinsic component of membrane; GO:0016020 membrane; GO:0016021 integral component of membrane; GO:0044425 membrane part;	GO:0005515 protein binding; GO:0005488 binding;				IPR031542;	Cation channel complex component UNC80, N-terminal;
Q8BLN6	2925	3.063	Up	5.53e-05	S	Protein unc-80 homolog OS=Mus musculus OX=10090 GN=Unc80 PE=1 SV=2	Unc80	Unc80 2925	0.767794	6.56e-279	276.63	T(0.063)S(0.108)IS(0.768)T(0.06)VGTSTSAYR	3	-0.019648	1	0.577	0.686	0.655	1.852	2.067	1.955	plasma membrane		GO:0031224 intrinsic component of membrane; GO:0016020 membrane; GO:0016021 integral component of membrane; GO:0044425 membrane part;	GO:0005515 protein binding; GO:0005488 binding;				IPR031542;	Cation channel complex component UNC80, N-terminal;
Q8C729	440	1.277	Up	0.0298	T	Protein FAM126B OS=Mus musculus OX=10090 GN=Fam126b PE=1 SV=1	Fam126b	Fam126b 440	0.697172	1.01e-31	158.25	T(0.697)NS(0.243)LS(0.06)LIR	2	-0.01812	2	0.802	0.888	1.01	1.075	1.206	1.166	nucleus		GO:0016020 membrane; GO:0071944 cell periphery; GO:0044464 cell part; GO:0005622 intracellular; GO:0005737 cytoplasm; GO:0044424 intracellular part; GO:0005829 cytosol; GO:0005623 cell; GO:0005886 plasma membrane; GO:0044444 cytoplasmic part;		K21844	FAM126; protein FAM126
Q9QYX7	717	1.505	Up	0.0234	S	Protein piccolo OS=Mus musculus OX=10090 GN=Pclo PE=1 SV=4	Pclo	Pclo 717	0.56134	1.04e-61	174.19	T(0.389)T(0.465)ET(0.107)LT(0.057)DS(0.033)PS(0.161)S(0.124)AAAT(0.103)S(0.561)K	3	-0.27583	1	0.674	0.887	0.828	1.38	1.05	1.166	nucleus	GO:0060627 regulation of vesicle-mediated transport; GO:0044085 cellular component biogenesis; GO:0044700 single organism signaling; GO:0001505 regulation of neurotransmitter levels; GO:0009914 hormone transport; GO:0065008 regulation of biological quality; GO:0051046 regulation of secretion; GO:0007269 neurotransmitter secretion; GO:0044699 single-organism process; GO:0015031 protein transport; …	GO:0044421 extracellular region part; GO:0005938 cell cortex; GO:0030054 cell junction; GO:0071944 cell periphery; GO:0031982 vesicle; GO:0005737 cytoplasm; GO:0099568 cytoplasmic region; GO:0044424 intracellular part; GO:0005623 cell; GO:0032279 asymmetric synapse; GO:0070062 extracellular exosome; GO:0099738 cell cortex region; GO:0098793 presynapse; GO:0044464 cell part; GO:0005622 intracellul…	GO:0005544 calcium-dependent phospholipid binding; GO:0098882 structural constituent of presynaptic active zone; GO:0005488 binding; GO:0005543 phospholipid binding; GO:0043167 ion binding; GO:0008289 lipid binding; GO:0046872 metal ion binding; GO:0043169 cation binding; GO:0005522 profilin binding; GO:0005515 protein binding; GO:0043168 anion binding; GO:0005509 calcium ion binding; GO:0005198 …	K16882	PCLO; protein piccolo	mmu04911 Insulin secretion - Mus musculus (mouse);	IPR008899; IPR013083; IPR001478; IPR011011; IPR000008;	Zinc finger, piccolo-type; Zinc finger, RING/FYVE/PHD-type; PDZ domain; Zinc finger, FYVE/PHD-type; C2 domain;

## Sheet: Fig. 7
Fig. 7D
	Ctrl	OSMI-1		t value	P value
O-GlcNAcylation of GLT-1	1.000±0.0316 (n=3)	0.6223±0.0595 (n=3)	Two-sided unpaired t-test	5.604	0.005
Fig. 7F
	Ctrl	Sus.	Res.		F value	P value		Ctrl. and Sus.	Ctrl. and Res.	Sus. and Res.
O-GlcNAcylation of GLT-1	1.000±0.02939 (n=7)	1.516±0.1209 (n=7)	1.064±0.0728 (n=7)	One-way ANOVA	F (2, 18) = 11.42	0.0006	Bonferroni's multiple comparisons test	0.0011	>0.9999	0.0036
Fig. 7H
	WT	cKO		t value	P value
O-GlcNAcylation of GLT-1	1.000±0.0607 (n=4)	0.6221±0.1499 (n=3)	Two-sided unpaired t-test	2.615	0.0474
Fig. 7I
Glutamate uptake ability	%		F value	P value		Post-hoc analyses by Bonferroni's multiple comparisons test
Blank	13.47±3.206					Flag vs. Flag+OSMI-1	>0.9999
Blank+OSMI-1	6.575±1.994					Flag vs. WT GLT-1	<0.0001
WT GLT-1	42.49±4.489	One-way ANOVA	F (5, 12) = 122.4	P<0.0001		Flag vs. WT GLT-1+OSMI-1	<0.0001
WT GLT-1+OSMI-1	60.01±2.279					Flag vs. Mut. GLT-1	<0.0001
Mut. GLT-1	70.15±1.519					Flag vs. Mut. GLT-1+OSMI-1	<0.0001
Mut. GLT-1+OSMI-1	77.67±1.110					Flag+OSMI-1 vs. WT GLT-1	<0.0001
						Flag+OSMI-1 vs. WT GLT-1+OSMI-1	<0.0001
						Flag+OSMI-1 vs. Mut. GLT-1	<0.0001
						Flag+OSMI-1 vs. Mut. GLT-1+OSMI-1	<0.0001
						WT GLT-1 vs. WT GLT-1+OSMI-1	0.0089
						WT GLT-1 vs. Mut. GLT-1	0.0001
						WT GLT-1 vs. Mut. GLT-1+OSMI-1	<0.0001
						WT GLT-1+OSMI-1 vs. Mut. GLT-1	0.3046
						WT GLT-1+OSMI-1 vs. Mut. GLT-1+OSMI-1	0.0083
						Mut. GLT-1 vs. Mut. GLT-1+OSMI-1	>0.9999

## Sheet: Fig. 8
Fig.8F
Z-score	Pre-CSDS	Post-CSDS		Interaction (Group × Time)	P value	Post-hoc analyses	WT Pre-CSDS VS Post-CSDS	cKO Pre-CSDS VS Post-CSDS	WT Pre-CSDS VS cKO Pre-CSDS	WT Post-CSDS VS cKO Post-CSDS
WT	1.63±0.360 (n=6)	3.20±0.374 (n=6)
cKO	2.00±0.399 (n=6)	1.03±0.169 (n=6)	Two-way ANOVA	F (1, 10) =8.651	0.015	Bonferroni's multiple comparisons test	0.028	0.143	0.505	0.0004

## Sheet: Fig. 9
Fig. 7B, C
	WT Ctrl	cKO Ctrl	WT CSDS	cKO CSDS		Interaction (Group × Treatment)	P value
Amplitude (mV)	54.49±2.303 (n=27)	53.10±1.510 (n=30)	54.21±1.497 (n=31)	53.65±2.076 (n=40)	Two-way ANOVA	F (1, 124) = 0.047	0.8288
Current	WT Ctrl	cKO Ctrl	WT CSDS	cKO CSDS		Interaction (Group × Treatment)	P value
(pA)	Hz (n=27)	Hz (n=30)	Hz (n=31)	Hz (n=40)
0	1.19±0.710	1.59±0.949	0.26±0.258	0.85±0.364
20	2.30±1.178	2.97±1.308	2.52±0.792	3.50±0.816
40	4.30±1.323	7.10±1.618	7.03±1.427	7.10±1.181	Two-way ANOVA	F (18, 738) = 1.596	0.055
60	8.67±1.576	11.38±1.817	12.13±1.910	12.65±1.474
80	12.97±1.803	16.00±2.061	17.03±2.273	17.35±1.505
100	17.48±1.887	19.66±2.077	21.87±2.370	22.35±1.614
120	21.56±2.2197	23.31±2.095	25.42±2.410	27.10±1.756
Fig. 7E, F
	WT Ctrl	cKO Ctrl	WT CSDS	cKO CSDS		Interaction (Group × Time)	P value	Post-hoc analyses	WT Ctrl VS WT CSDS	cKO Ctrl VS cKO CSDS	WT Ctrl VS cKO Ctrl	WT CSDS VS cKO CSDS
Frequency (Hz)	3.51±0.3665 (n=24)	3.19±0.4487 (n=18)	1.41±0.1288 (n=19)	2.86±0.3895 (n=16)	Two-way ANOVA	F (1, 73) = 6.055	0.0162	Bonferroni's multiple comparisons test	0.0002	>0.9999	>0.9999	0.047
	WT Ctrl	cKO Ctrl	WT CSDS	cKO CSDS		Interaction (Group × Treatment)	P value
Amplitude (pA)	10.48±0.5539 (n=24)	10.42±0.6580 (n=18)	11.08±0.5579 (n=19)	11.54±1.0367 (n=16)	Two-way ANOVA	F (1, 73) = 0.1428	0.7066
Fig. 7H, I
	WT Ctrl	cKO Ctrl	WT CSDS	cKO CSDS		Interaction (Group × Treatment)	P value	Post-hoc analyses	WT Ctrl VS WT CSDS	cKO Ctrl VS cKO CSDS	WT Ctrl VS cKO Ctrl	WT CSDS VS cKO CSDS
Frequency (Hz)	1.79±0.2380 (n=15)	1.79±0.1910 (n=13)	1.05±0.1427 (n=14)	1.78±0.1313 (n=23)	Two-way ANOVA	F (1, 61) = 4.331	0.0416	Bonferroni's multiple comparisons test	0.0345	>0.9999	>0.9999	0.0179
	WT Ctrl	cKO Ctrl	WT CSDS	cKO CSDS		Interaction (Group × Treatment)	P value
Amplitude (pA)	9.29±0.5293 (n=15)	8.90±0.4592 (n=13)	9.64±0.6134 (n=14)	9.12±0.5224 (n=23)	Two-way ANOVA	F (1, 61) = 0.0124	0.9116
Fig. 7K
	WT	cKO		t value	P value
Decay time (ms)	5.38±0.1781 (n=17)	4.92±0.1296 (n=25)	Two-sided unpaired t-test	2.145	0.0381

## Sheet: Fig. 10
Fig. 8B
	WT Ctrl	cKO Ctrl	WT CSDS	cKO CSDS		Interaction (Group × Treatment)	P value	Post-hoc analyses	WT Ctrl VS WT CSDS	cKO Ctrl VS cKO CSDS	WT Ctrl VS cKO Ctrl	WT CSDS VS cKO CSDS
Total length (μm)	1259±103.9 (n=25)	1329±61.85 (n=26)	757.6±74.14 (n=27)	1184±112.3 (n=25)	Two-way ANOVA	F (1, 99) = 3.968	0.0491	Bonferroni's multiple comparisons test	0.0008	>0.9999	>0.9999	0.0061
Fig. 8C
Intersection	WT Ctrl	cKO Ctrl	WT CSDS	cKO CSDS		Interaction (Group × Treatment)	P value		Post-hoc analyses
	(n=25)	(n=25)	(n=27)	(n=25)					Bonferroni's multiple comparisons test	WT Ctrl VS WT CSDS	cKO Ctrl VS cKO CSDS	WT Ctrl VS cKO Ctrl	WT CSDS VS cKO CSDS
0 (μm)	0±0	0±0	0±0	0±0					0 (μm)	>0.9999	>0.9999	>0.9999	>0.9999
10	6.32±0.411	6.84±0.435	5.67±0.389	7.08±0.739					10	>0.9999	>0.9999	>0.9999	0.5217
20	8.88±0.558	10.52±0.595	7.03±0.523	8.52±0.992					20	0.3308	0.105	0.3079	0.8297
30	10.92±0.728	13.48±0.726	7.81±0.692	10.48±0.904					30	0.001	0.0022	0.0142	0.0076
40	11.08±0.902	12.88±0.617	7.22±0.789	11.56±1.038					40	<0.0001	0.7001	0.1948	<0.0001
50	10.12±0.807	12.00±0.627	6.48±0.798	10.84±0.879					50	<0.0001	>0.9999	0.1531	<0.0001
60	9.36±0.818	10.64±0.661	5.56±0.682	9.76±1.164					60	<0.0001	0.7001	0.769	<0.0001
70	8.16±0.832	9.20±0.733	4.78±0.659	7.88±0.742	Two-way ANOVA	F (45, 1568) = 2.806	<0.0001		70	0.0003	>0.9999	>0.9999	0.0011
80	7.44±0.868	8.12±0.664	4.30±0.681	7.00±0.816					80	0.0009	>0.9999	>0.9999	0.0064
90	6.44±0.849	6.48±0.595	3.37±0.466	5.64±0.802					90	0.0012	>0.9999	>0.9999	0.0361
100	4.68±0.556	4.56±0.536	2.67±0.362	3.72±0.564					100	0.0888	>0.9999	>0.9999	>0.9999
110	3.20±0.476	2.84±0.354	1.67±0.320	2.40±0.462					110	0.38	>0.9999	>0.9999	>0.9999
120	1.52±0.289	1.52±0.217	0.78±0.241	1.40±0.351					120	>0.9999	>0.9999	>0.9999	>0.9999
130	0.68±0.170	0.72±0.108	0.37±0.152	0.76±0.21					130	>0.9999	>0.9999	>0.9999	>0.9999
140	0.36±0.244	0.12±0.066	0.11±0.111	0.32±1.21					140	>0.9999	>0.9999	>0.9999	>0.9999
150	0.28±0.280	0.04±0.040	0.15±0.148	0.04±2.21					150	>0.9999	>0.9999	>0.9999	>0.9999
Fig. 8E
	WT Ctrl	cKO Ctrl	WT CSDS	cKO CSDS		Interaction (Group × Treatment)	P value	Post-hoc analyses	WT Ctrl VS WT CSDS	cKO Ctrl VS cKO CSDS	WT Ctrl VS cKO Ctrl	WT CSDS VS cKO CSDS
Spine density (/10μm)	19.08±1.744 (n=25)	22.20±2.752 (n=25)	10.09±1.520 (n=26)	24.27±2.689 (n=23)	Two-way ANOVA	F (1, 95) = 6.215	0.0144	Bonferroni's multiple comparisons test	0.0269	>0.9999	>0.9999	0.0001

[truncated: 1 more sheets: Fig. 11]
