# Supplementary material for: O-GlcNAc transferase in astrocytes modulates depression-related stress susceptibility through glutamatergic synaptic transmission
Source: J Clin Invest. 2023 Apr 3;133(7):e160016. doi: 10.1172/JCI160016 (PMC10065078; doi:10.1172/JCI160016)
Supplement: Supplemental data set 2 [file jci-133-160016-s055.xls]

## Sheet: Fig. S1
Fig. S1A
Male	Ctrl	MDD			P value
Ogt	1.000±0.05728 (n=20)	1.106±0.03168 (n=17)	Mann Whitney test		0.045
Fig. S1B
Female	Ctrl	MDD			P value
Ogt	1.000±0.01682 (n=3)	0.9872±0.0893 (n=6)	Mann Whitney test		0.5476
Fig. S1C
Probe 212307 at	Ctrl	MDD		t value	P value
Ogt	1.000±0.06019 (n=13)	1.208±0.0582 (n=13)	Paired t test	2.882	0.0138
Fig. S1D
Probe 207563 at	Ctrl	SSDS		t value	P value
Ogt	1.000±0.07393 (n=13)	1.209±0.07538 (n=13)	Paired t test	3.758	0.0027
Fig. S1F
	Ctrl	SSDS		t value	P value
OGT	1.000±0.06066 (n=6)	0.9872±0.04624 (n=6)	Two-sided unpaired t-test	0.1674	0.8704
Fig. S1G
	Ctrl	Sus.		t value	P value
O-GlcNAc	1.000±0.06436 (n=6)	0.9893±0.05186 (n=6)	Two-sided unpaired t-test	0.1291	0.8999

## Sheet: Fig. S2
Fig. S2B
Weeks after tamoxifen injection	WT (g)	cKO (g)		Interaction (Group × Time)	P value
-1 Week	24.650±0.9926 (n=6)	24.383 ±0.7241 (n=12)
1 Week	25.350±0.9615 (n=6)	24.283±0.9929 (n=12)
2 Week	25.533±1.0079 (n=6)	25.808±0.8121 (n=12)	Two-way ANOVA	F (4, 64) = 2.414	0.0579
3 Week	26.433±0.9301 (n=6)	25.633±0.7704 (n=12)
4 Week	26.950±0.9094 (n=6)	25.908±0.7337 (n=12)
Fig. S2D
Brain weight	WT (g)	cKO (g)		t value	P value
After tamoxifen injection	0.500±0.0089 (n=6)	0.497±0.0131 (n=6)	Two-sided unpaired t-test	0.2104	0.8376

## Sheet: Fig. S3
Fig. S3A-C
	WT	cKO		t value	P value
Dark entries	18.80±2.917 (n=15)	11.00±2.072 (n=13)	Two-sided unpaired t-test	2.118	0.0439
Dark duration (s)	235.20±9.65 (n=15)	189.50±24.78 (n=13)	Mann Whitney test		0.152
Dark latency (s)	15.38±6.576 (n=15)	22.27±22.27 (n=13)	Mann Whitney test		0.2132
Fig. S3E
Duration	WT	cKO		t value	P value
Open arms (s)	61.76±9.292 (n=14)	60.25±12.30 (n=13)	Two-sided unpaired t-test	0.0987	0.9221
Close arms (s)	155.70±10.20 (n=14)	168.80±11.51 (n=13)		0.8531	0.4017
Fig. S3F, G
	WT	cKO		t value	P value
Latency (s)	109.60±22.24 (n=15)	79.67±18.96 (n=14)	Two-sided unpaired t-test	1.017	0.3182
Food consumption (mg/g)	3.75±0.7332 (n=15)	4.09±0.3538 (n=14)	Mann Whitney test		0.7706
Fig. S3H
	WT	cKO		t value	P value
Correct rate (%)	61.00±5.044 (n=10)	66.42±3.988 (n=9)	Two-sided unpaired t-test	0.8298	0.4181
Fig. S3I
	WT	cKO		Interaction (Group × Time)	P value
No stranger	54.95±7.233 (n=11)	69.14±8.778 (n=9)
With stranger	73.80±7.958 (n=11)	71.78±9.877 (n=9)	Two-way ANOVA	F (1, 18)= 1.044	0.3205

## Sheet: Fig. S4
Fig. S4C
Weeks after tamoxifen injection	WT (g)	cKO (g)		Interaction (Group × Time)	P value	Post-hoc analyses	WT VS cKO
-1 Week	25.06±0.5262 (n=14)	25.84±0.8171 (n=10)					>0.9999
1 Week	25.51±0.5418 (n=14)	25.64±1.2067 (n=10)					>0.9999
2 Week	26.91±0.3443 (n=14)	29.10±0.9217 (n=10)	Two-way ANOVA	F (4, 88)= 9.106	<0.0001	Bonferroni's multiple comparisons test	0.2359
3 Week	27.42±0.3630 (n=14)	30.05±0.8923 (n=10)					0.0916
4 Week	28.15±0.4558 (n=14)	31.96±1.0150 (n=10)					0.0235
Fig. S4E
Brain weight	WT (g)	cKO (g)		P value
After tamoxifen injection	0.544±0.0090 (n=6)	0.475±0.0085 (n=6)	Mann Whitney test	0.0022
Fig. S4G
	WT	cKO		t value	P value
Immobility time (s)	134.2±5.986 (n=14)	138.9±9.484 (n=16)	Two-sided unpaired t-test	0.399	0.6929
Fig. S4H-J
	WT	cKO		t value	P value
Dark entries	13.57±1.409 (n=14)	8.800±1.096 (n=15)		2.693	0.012
Dark duration (s)	201.9±7.550 (n=14)	186.1±23.97 (n=15)	Two-sided unpaired t-test		>0.9999
Dark latency (s)	28.31±9.246 (n=14)	59.77±21.14 (n=15)			0.7394
Fig. S4L-O
	WT	cKO		t value	P value
Total distance (cm)	714.9±55.38 (n=14)	656±41.16 (n=15)		0.8608	0.3969
No. of standing	20.71±1.92 (n=14)	18±1.298(n=15)		1.186	0.2461
Center distance (cm)	153.4±18.68 (n=14)	101.7±10.55 (n=15)	Two-sided unpaired t-test	2.449	0.0211
Center time (s)	31.34±5.680 (n=14)	19.50±3.553 (n=15)		1.794	0.084

## Sheet: Fig. S5
Fig. S5A-D
	Ctrl	iCre		t value	P value
Total distance (cm)	1029±76.68 (n=13)	1205±66.96 (n=12)		1.72	0.0988
No. of standing	29.23±2.073 (n=13)	33.17±2.121 (n=12)	Two-sided unpaired t-test	1.326	0.1978
Center distance (cm)	157.6±21.26 (n=13)	163.8±15.71 (n=12)		0.232	0.8186
Center time (s)	27.59±3.185 (n=13)	28.43±2.387 (n=12)		0.209	0.8367
Fig. S5E-G
	Ctrl	iCre		t value	P value
Dark entries	12.15±1.702 (n=13)	11.67±1.611 (n=12)		0.2071	0.8378
Dark duration (s)	219.6±217.14 (n=13)	210.8±10.04 (n=12)	Two-sided unpaired t-test	0.4332	0.6689
Dark latency (s)	29.29±14.53 (n=13)	41.29±12.45 (n=12)		0.6737	0.5072
Fig. S5H
Duration (s)	Ctrl	iCre		t value	P value
Open arms	51.12±7.787 (n=13)	48.55±14.716 (n=12)	Two-sided unpaired t-test	0.0962	0.9242
Close arms	183.85±8.312 (n=13)	184.59±14.871 (n=12)		0.0444	0.965
Fig. S5I-L
	Ctrl	OE		t value	P value
Total distance (cm)	777±110.30 (n=11)	912.3±72.87 (n=12)		1.04	0.3102
No. of standing	30.27±2.208 (n=11)	32.92±3.204 (n=12)	Two-sided unpaired t-test	0.6657	0.5117
Center distance (cm)	153.8±37.22 (n=11)	195.6±21.48 (n=12)		0.9928	0.3321
Center time (s)	26.46±4.608 (n=11)	27.96±3.899 (n=12)		0.249	0.8058
Fig. S5M-O
	Ctrl	OE		t value	P value
Dark entries	10.55±2.274 (n=11)	11.93±1.503 (n=11)		0.526	0.6039
Dark duration (s)	207.30±23.84 (n=11)	182.40±16.98 (n=11)	Two-sided unpaired t-test	0.8728	0.3918
Dark latency (s)	15.35±8.831 (n=11)	56.20±20.46 (n=11)		M-W test	0.0725
Fig. S5P
Duration (s)	Ctrl	OE		t value	P value
Open arms	51.52±13.34 (n=10)	44.31±9.304 (n=11)	Two-sided unpaired t-test	0.7752	0.4468
Close arms	188.40±14.80 (n=10)	195.40±11.81 (n=11)		0.1902	0.851

## Sheet: Fig. S6
Fig. S6D
	Ctrl	iCre		t value	P value
OGT	1.000±0.0279 (n=6)	0.873±0.0358 (n=6)	Two-sided unpaired t-test	2.797	0.0189
Fig. S6E-H
	Ctrl	iCre		t value	P value
Total distance (cm)	985.5±66.07 (n=14)	883.1±81.82 (n=13)	Two-sided unpaired t-test	0.9798	0.3366
No. of standing	37.14±5.328 (n=14)	35.77±3.49 (n=13)	Two-sided unpaired t-test	0.2121	0.8337
Center time (s)	14.9±4.013 (n=14)	12.03±1.957 (n=13)	Mann Whitney test		>0.9999
Center distance (cm)	57.56±14.81 (n=14)	36.37±7.486 (n=13)	Mann Whitney test		0.4583
Fig. S6I
	Ctrl	iCre		t value	P value
Immobility time (s)	130.0±9.197 (n=14)	131.6± 3.073(n=13)	Two-sided unpaired t-test	0.7401	0.4662
Fig. S6J-L
	Ctrl	iCre		t value	P value
Dark entries	5.929±1.768 (n=14)	4.385±0.0805 (n=13)	Mann Whitney test		0.8834
Dark duration (s)	180.7±30.57 (n=14)	210.8±10.04 (n=13)	Two-sided unpaired t-test	1.347	0.19
Dark latency (s)	37.35±13.9 (n=14)	101.8±28.77 (n=13)	Mann Whitney test		0.1507
Fig. S6M
Social interaction time	Ctrl (s)	iCre (s)		Interaction (Group × Time)	P value
Pre-CSDS Target	76.36±10.11 (n=7)	80.18±9.51 (n=7)
Post-CSDS Target	34.99±6.09 (n=7)	37.43±10.90 (n=7)	Two-way ANOVA	F (1, 12)=0.0048	0.9456

## Sheet: Fig. S7
Fig. S7C
	Ctrl	OE-OGT		t value	P value
OGT	1.000±0.1001 (n=4)	1.769±0.2141 (n=4)	Two-sided unpaired t-test	3.254	0.0174

## Sheet: Fig. S9
Fig. S9D
	Ctrl	Sus.	Res.		P value
GLT-1	1.000±0.04290 (n=6)	1.250±0.1216 (n=6)	1.418±0.2418 (n=5)	Kruskal-Wallis test	0.2387
Fig. S9F
	WT	cKO		t value	P value
GLT-1	1.000±0.0829 (n=5)	1.173±0.2191 (n=5)	Two-sided unpaired t-test	0.7389	0.4811

## Sheet: Fig. S10
Fig. 10F
	WT Pre-CSDS	cKO Pre-CSDS	WT Post- CSDS	cKO Post-CSDS		Interaction (Group × Time)	P value	Post-hoc analyses	WT Pre-CSDS VS Post-CSDS	cKO Pre-CSDS VS Post-CSDS	WT Pre-CSDS VS cKO Pre-CSDS	WT Post-CSDS VS cKO Post-CSDS
Z-score	1.234±0.1216 (n=10)	1.399±1.782 (n=7)	2.621±0.3091 (n=10)	1.137±0.0994 (n=7)	Two-way ANOVA	F (1, 15) = 20.08	0.001	Bonferroni's multiple comparisons test	<0.0001	0.411	0.44	0.001
